# Supplementary material for: Predictive Analysis and Validation of Critical Missense SNPs of the ABH2 Gene Using Structural Bioinformatics
Source: Int J Mol Sci. 2025 Nov 29;26(23):11593. doi: 10.3390/ijms262311593 (PMC12692101; doi:10.3390/ijms262311593)
Supplement: Supplementary file 1 [file ijms-26-11593-s001.zip]

Archive with 1 entries (1 files):
- ijms-3992794-supplementary.pdf
